# Supplementary material for: Rheological Behavior and Mechanical Performance of Poly(3-hydroxybutyrate-co-3-hydroxyvalerate)/Natural Rubber Blends Modified with Coffee Oil Epoxide for Sustainable Packaging Applications
Source: Polymers (Basel). 2025 May 13;17(10):1324. doi: 10.3390/polym17101324 (PMC12115077; doi:10.3390/polym17101324)
Supplement: Supplementary file 1 [file polymers-17-01324-s001.zip]

Archive with 1 entries (1 files):
- polymers-3629052-supplementary.pdf
